# Supplementary material for: A checklist of the Ukrainian Xoridinae (Hymenoptera, Ichneumonidae)
Source: Biodivers Data J. 2015 Sep 24;(3):e4832. doi: 10.3897/BDJ.3.e4832 (PMC4609753; doi:10.3897/BDJ.3.e4832)
Supplement: XML Treatment for Odontocolon rufiventris [file BDJ.3.e4832-treatment7.xml]

<!DOCTYPE tp:taxon-treatment
  PUBLIC "-//TaxonX//DTD Taxonomic Treatment Publishing DTD v0 20100105//EN" "tax-treatment-NSO.dtd">
<tp:taxon-treatment xmlns:tp="http://www.plazi.org/taxpub"><tp:treatment-meta><mixed-citation publication-type="journal"><person-group><name><surname>Varga</surname><given-names>Oleksandr</given-names></name></person-group><article-title>A checklist of the Ukrainian <tp:taxon-name><tp:taxon-name-part taxon-name-part-type="subfamily">Xoridinae</tp:taxon-name-part></tp:taxon-name> (<tp:taxon-name><tp:taxon-name-part taxon-name-part-type="order">Hymenoptera</tp:taxon-name-part></tp:taxon-name>, <tp:taxon-name><tp:taxon-name-part taxon-name-part-type="family">Ichneumonidae</tp:taxon-name-part></tp:taxon-name>)</article-title><source>Biodivers Data J</source><day>24</day><month>9</month><year>2015</year><volume>2015</volume><issue>3</issue><pub-id pub-id-type="doi">10.3897/BDJ.3.e4832</pub-id></mixed-citation></tp:treatment-meta><tp:nomenclature><tp:taxon-name><tp:taxon-name-part taxon-name-part-type="genus">Odontocolon</tp:taxon-name-part> <tp:taxon-name-part taxon-name-part-type="species">rufiventris</tp:taxon-name-part></tp:taxon-name><tp:taxon-authority>(Holmgren, 1860)</tp:taxon-authority></tp:nomenclature><tp:treatment-sec sec-type="materials"><title>Materials</title><list list-type="alpha-lower" list-content="occurrences"><list-item><p><bold>Type status:</bold> <named-content xmlns:xlink="http://www.w3.org/1999/xlink" content-type="dwc:typeStatus" xlink:type="simple">Other material</named-content>. <bold>Occurrence:</bold> recordedBy: <named-content xmlns:xlink="http://www.w3.org/1999/xlink" content-type="dwc:recordedBy" xlink:type="simple">O. Varga</named-content>; individualCount: <named-content xmlns:xlink="http://www.w3.org/1999/xlink" content-type="dwc:individualCount" xlink:type="simple">1</named-content>; sex: <named-content xmlns:xlink="http://www.w3.org/1999/xlink" content-type="dwc:sex" xlink:type="simple">female</named-content>; lifeStage: <named-content xmlns:xlink="http://www.w3.org/1999/xlink" content-type="dwc:lifeStage" xlink:type="simple">adult</named-content>; <bold>Location:</bold> country: <named-content xmlns:xlink="http://www.w3.org/1999/xlink" content-type="dwc:country" xlink:type="simple">Ukraine</named-content>; stateProvince: <named-content xmlns:xlink="http://www.w3.org/1999/xlink" content-type="dwc:stateProvince" xlink:type="simple">Transcarpathian Region</named-content>; county: <named-content xmlns:xlink="http://www.w3.org/1999/xlink" content-type="dwc:county" xlink:type="simple">Tyachiv District</named-content>; locality: <named-content xmlns:xlink="http://www.w3.org/1999/xlink" content-type="dwc:locality" xlink:type="simple">Carpathian Nature Reserve, beech forest, 6.5 km N of Mala Ugolka</named-content>; verbatimElevation: <named-content xmlns:xlink="http://www.w3.org/1999/xlink" content-type="dwc:verbatimElevation" xlink:type="simple">750 m</named-content>; verbatimCoordinates: <named-content xmlns:xlink="http://www.w3.org/1999/xlink" content-type="dwc:verbatimCoordinates" xlink:type="simple"><named-content content-type="dwc:verbatimCoordinates" xlink:type="simple">48°15'39.58"N, 23°37'0.84"E</named-content></named-content>; <bold>Identification:</bold> identifiedBy: <named-content xmlns:xlink="http://www.w3.org/1999/xlink" content-type="dwc:identifiedBy" xlink:type="simple">O. Varga</named-content>; dateIdentified: <named-content xmlns:xlink="http://www.w3.org/1999/xlink" content-type="dwc:dateIdentified" xlink:type="simple">2015</named-content>; <bold>Event:</bold> samplingProtocol: <named-content xmlns:xlink="http://www.w3.org/1999/xlink" content-type="dwc:samplingProtocol" xlink:type="simple">Malaise trap</named-content>; eventDate: <named-content xmlns:xlink="http://www.w3.org/1999/xlink" content-type="dwc:eventDate" xlink:type="simple">2015-05-12/31</named-content></p></list-item></list></tp:treatment-sec><tp:treatment-sec sec-type="Distribution"><title>Distribution</title><p>Western Palaearctic (<xref ref-type="bibr" rid="B1257847">Yu et al. 2012</xref>); Ukraine (Fig. <xref ref-type="fig" rid="F1889282">4</xref>): ​Ivano-Frankivsk Region (<xref ref-type="bibr" rid="B1232146">Varga 2014a</xref>), Transcarpathian Region.</p></tp:treatment-sec><tp:treatment-sec><!--Section generated to contain objects referenced in tp:taxon-treatment.--><fig id="F1889282" position="float" orientation="portrait"><label>Figure 4.</label><caption><p>The Ukrainian distribution map of <italic><tp:taxon-name><tp:taxon-name-part taxon-name-part-type="genus">Odontocolon</tp:taxon-name-part> <tp:taxon-name-part taxon-name-part-type="species">rufiventris</tp:taxon-name-part></tp:taxon-name></italic> (Holmgren, 1860), <italic><tp:taxon-name><tp:taxon-name-part taxon-name-part-type="genus">O.</tp:taxon-name-part> <tp:taxon-name-part taxon-name-part-type="species">spinipes</tp:taxon-name-part></tp:taxon-name></italic> (Gravenhorst, 1829), and <italic><tp:taxon-name><tp:taxon-name-part taxon-name-part-type="genus">O.</tp:taxon-name-part> <tp:taxon-name-part taxon-name-part-type="species">thomsoni</tp:taxon-name-part></tp:taxon-name></italic> (Clement, 1938).</p></caption><graphic xmlns:xlink="http://www.w3.org/1999/xlink" xlink:href="biodiversity_data_journal-3-e4832-g004.jpg" position="float" id="oo_57757.jpg" orientation="portrait" xlink:type="simple"/></fig></tp:treatment-sec><ref-list><ref id="B1257847"><element-citation xmlns:xlink="http://www.w3.org/1999/xlink" publication-type="software" xlink:type="simple"><person-group person-group-type="author"><name name-style="western"><surname>Yu</surname><given-names>D. S.</given-names></name><name name-style="western"><surname>Horstmann</surname><given-names>K.</given-names></name><name name-style="western"><surname>van Achterberg</surname><given-names>C.</given-names></name></person-group><year>2012</year><article-title>World <tp:taxon-name><tp:taxon-name-part taxon-name-part-type="superfamily">Ichneumonoidea</tp:taxon-name-part></tp:taxon-name> 2011. Taxapad 2012. Database on flash-drive</article-title><publisher-name>Ottawa, Ontario, Canada</publisher-name><uri xlink:type="simple">http://www.taxapad.com</uri></element-citation></ref><ref id="B1232146"><element-citation xmlns:xlink="http://www.w3.org/1999/xlink" publication-type="article" xlink:type="simple"><person-group person-group-type="author"><name name-style="western"><surname>Varga</surname><given-names>A.</given-names></name></person-group><year>2014</year><article-title>Study of Xoridinae (Hymenoptera, Ichneumonidae) in the Ukrainian Carpathians. Genera <italic><tp:taxon-name><tp:taxon-name-part taxon-name-part-type="genus">Odontocolon</tp:taxon-name-part></tp:taxon-name></italic> Cushman and <italic><tp:taxon-name><tp:taxon-name-part taxon-name-part-type="genus">Ischnoceros</tp:taxon-name-part></tp:taxon-name></italic> Gravenhorst</article-title><source>Proceedings of the Russian Entomological Society</source><volume>85</volume><issue>1</issue><fpage>143</fpage><lpage>150</lpage></element-citation></ref></ref-list></tp:taxon-treatment>
